# Supplementary material for: Crosstalk between CD64+MHCII+ macrophages and CD4+ T cells drives joint pathology during chikungunya
Source: EMBO Mol Med. 2024 Feb 8;16(3):11. doi: 10.1038/s44321-024-00028-y (PMC10940729; doi:10.1038/s44321-024-00028-y)
Supplement: Supplementary file 2 — Dataset EV1 [file 44321_2024_28_MOESM2_ESM.xlsx]

## Sheet: 1600pm_26Feb2022_Results table 
ID	GO Functional groups	GO Term	Number of Gene associated with GO Term	% genes associated with GO Term	Term PValue Corrected with Bonferroni step down	Associated Genes Found	All Associated Genes
GO:0045058	T cell selection	T cell selection	4	6.55738	0.00103161	[Ccr7, Cd74, H2-DMa, Tbx21]	[Aire, Atg5, Batf, Bcl11b, Bcl2, Braf, Braf-rs1, Btnl1, Btnl6, Card11, Ccr7, Cd1d1, Cd28, Cd3d, Cd3e, Cd3g, Cd4, Cd74, Ctsl, Cyld, Dock2, Fas, Foxn1, Foxn2, Foxp3, Gata3, Gli3, H2-DMa, Il15, Il23a, Il4, Il6, Il6ra, Irf4, Itpkb, Jag2, Loxl3, Ly9, Mink1, Mtor, Otud5, Ppp1r9b, Ptpn2, Ptprc, Rhoa, Rhox8, Shh, Skint1, Slamf6, Spn, Srf, Stat3, Stat6, Stk11, Syk, Tbx21, Tgfb1, Themis, Tnfsf18, Tox, Zap7…
GO:0051085	Chaperone cofactor-dependent protein refolding	Chaperone cofactor-dependent protein refolding	5	15.1515	3.5561e-06	[Cd74, H2-DMa, H2-DMb1, H2-DMb2, Sdf2l1]	[Bag1, Cd74, Dnajb1, Dnajb12, Dnajb13, Dnajb14, Dnajb4, Dnajb5, Dnajc18, Dnajc7, Ero1l, H2-DMa, H2-DMb1, H2-DMb2, Hspa13, Hspa14, Hspa1a, Hspa1b, Hspa1l, Hspa2, Hspa5, Hspa8, Hspa9, Hspe1, Hspe1-rs1, Hsph1, Ptges3, Sdf2, Sdf2l1, St13, Tor1a, Tor1b, Tor2a]
GO:0030890	Positive regulation of B cell proliferation	Positive regulation of B cell proliferation	3	6.38298	0.00188991	[Cd74, Gpr183, Ighd]	[Ada, Atad5, Bcl2, Bcl6, Bmi1, Bst1, Card11, Cd320, Cd38, Cd40, Cd40lg, Cd74, Cd81, Cdkn1a, Chrnb2, Clcf1, Ephb2, Gpr183, Ighd, Ighm, Il13, Il2, Il21, Il4, Il5, Il7, Irs2, Mef2c, Mif, Nckap1l, Nfatc2, Peli1, Ptprc, Sash3, Slc39a10, Tcf3, Tcf7l1, Tfrc, Ticam1, Tirap, Tlr4, Tlr9, Tnfrsf13c, Tnfrsf4, Tnfsf13b, Vav3, Wnt3a]
GO:0042093	T-helper cell differentiation	T-helper cell differentiation	4	5.47945	0.00115155	[Ccr7, Gpr183, Il12b, Tbx21]	[Anxa1, Atp7a, Atp7b, Batf, Bcl3, Bcl6, Ccl19, Ccl20, Ccr2, Ccr6, Ccr7, Cracr2a, Cracr2b, Entpd7, Foxp1, Foxp3, Gadd45g, Gata3, Gm2023, Gpr183, H2-Ea, Hlx, Hmgb1, Il12b, Il18, Il18r1, Il2, Il21, Il23a, Il27, Il4, Il4ra, Il6, Il6ra, Irf1, Irf4, Jak3, Lef1, Loxl3, Ly9, Malt1, Mtor, Myb, Nfkbid, Nfkbiz, Nlrp3, Otud5, Ppp1r9b, Prkcz, Ptger4, Rara, Rc3h1, Rc3h2, Relb, Ripk2, Rora, Rorc, Sema4a, Shb, S…
GO:0002577	Antigen processing and presentation	Regulation of antigen processing and presentation	4	17.3913	3.06547e-05	[Ccr7, Cd74, H2-Ab1, H2-Ob]	[Ccl19, Ccl21a, Ccr7, Cd68, Cd74, Clec4b2, Fgl2, Gm2023, H2-Ab1, H2-Oa, H2-Ob, Hfe, Nod1, Nod2, Ptpn22, Pycard, Slc11a1, Tap2, Tapbpl, Thbs1, Trem2, Was, Ythdf1]
GO:0019882		Antigen processing and presentation	10	7.93651	1.72167e-09	[Ccr7, Cd74, H2-Aa, H2-Ab1, H2-DMa, H2-DMb1, H2-DMb2, H2-Eb1, H2-Eb2, H2-Ob]	[Abcb9, Ap3b1, Ap3d1, Arl8b, Atg5, Azgp1, B2m, Bag6, Calr, Ccl19, Ccl21a, Ccr7, Cd1d1, Cd1d2, Cd68, Cd74, Clec4a2, Clec4b2, Ctse, Ctsl, Ctss, Erap1, Ext1, Fcer1g, Fcgr1, Fcgr2b, Fcgr3, Fgl2, Flt3, Gba, Gm11127, Gm2023, Gm7030, Gm8909, H2-Aa, H2-Ab1, H2-Bl, H2-D1, H2-DMa, H2-DMb1, H2-DMb2, H2-Ea, H2-Eb1, H2-Eb2, H2-K1, H2-K2, H2-L, H2-M1, H2-M10.1, H2-M10.2, H2-M10.3, H2-M10.4, H2-M10.5, H2-M10.6,…
GO:0070098	Neutrophil migration	Chemokine-mediated signaling pathway	4	4.65116	0.00172621	[Ccl22, Ccr7, Noct, Pf4]	[Ackr1, Ackr2, Ackr3, Ackr4, Ccl1, Ccl11, Ccl12, Ccl17, Ccl19, Ccl2, Ccl20, Ccl21a, Ccl21b, Ccl21c, Ccl21d, Ccl22, Ccl24, Ccl25, Ccl26, Ccl3, Ccl4, Ccl5, Ccl6, Ccl7, Ccl8, Ccl9, Ccr1, Ccr10, Ccr1l1, Ccr2, Ccr3, Ccr4, Ccr5, Ccr6, Ccr7, Ccr8, Ccr9, Ccrl2, Cib1, Cx3cl1, Cx3cr1, Cxcl1, Cxcl10, Cxcl11, Cxcl12, Cxcl13, Cxcl15, Cxcl17, Cxcl2, Cxcl3, Cxcl5, Cxcl9, Cxcr1, Cxcr2, Cxcr3, Cxcr4, Cxcr5, Cxcr6…
GO:0090022		Regulation of neutrophil chemotaxis	4	11.1111	0.000181824	[Ccr7, Cd74, Dpp4, Sell]	[Bst1, C1qbp, C3ar1, C5ar1, C5ar2, Camk1d, Ccl19, Ccl21a, Ccr7, Cd74, Cxcr2, Dapk2, Dnm1l, Dpp4, Dysf, Edn1, Ednra, Gm2023, Il1b, Il23a, Jam3, Lbp, Mcu, Mdk, Mospd2, Mpp1, Nckap1l, Nod2, Rac1, Rac2, Ripor2, Sell, Slit2, Thbs4, Tirap, Xcl1]
GO:1990266		Neutrophil migration	7	5.18518	2.05073e-05	[Ccl22, Ccr7, Cd177, Cd74, Dpp4, Pf4, Sell]	[Adam8, Bsg, Bst1, C1qbp, C3ar1, C5ar1, C5ar2, Camk1d, Ccl1, Ccl11, Ccl12, Ccl17, Ccl19, Ccl2, Ccl20, Ccl21a, Ccl21b, Ccl21c, Ccl21d, Ccl22, Ccl24, Ccl25, Ccl26, Ccl3, Ccl4, Ccl5, Ccl6, Ccl7, Ccl8, Ccl9, Ccr7, Cd177, Cd74, Cd99, Cd99l2, Cklf, Cmtm2a, Csf3r, Cx3cl1, Cxadr, Cxcl1, Cxcl10, Cxcl11, Cxcl13, Cxcl15, Cxcl2, Cxcl3, Cxcl5, Cxcl9, Cxcr1, Cxcr2, Dapk2, Dnm1l, Dpep1, Dpp4, Dysf, Edn1, Edn2, …
GO:0002367	Regulation of leukocyte apoptotic process	Cytokine production involved in immune response	4	4.21053	0.00188744	[Cd74, Kit, Nr4a3, Tbx21]	[Angpt1, Apoa1, Apoa2, Arg1, Arid5a, Atg5, B2m, Bcl6, Bst2, Ccl20, Ccr2, Cd160, Cd226, Cd36, Cd74, Cd81, Cd96, Clec7a, Clic1, Clnk, Cuedc2, Ddx1, Ddx21, Ddx58, Dennd1b, Dhx36, F2rl1, Fcer1g, Ffar2, Ffar3, Foxp3, Fzd5, Gata3, Gprc5b, H2-M3, H2-T23, Hfe, Hk1, Hmox1, Ifnb1, Il10, Il18, Il18r1, Il1b, Il1r1, Il21, Il4, Il6, Inava, Irak3, Jak3, Kit, Lacc1, Laptm5, Malt1, Map3k7, Mavs, Mif, Nepn, Nlrp3,…
GO:0002718		Regulation of cytokine production involved in immune response	4	4.21053	0.00188744	[Cd74, Kit, Nr4a3, Tbx21]	[Angpt1, Apoa1, Apoa2, Arg1, Arid5a, Atg5, B2m, Bcl6, Bst2, Ccl20, Ccr2, Cd160, Cd226, Cd36, Cd74, Cd81, Cd96, Clec7a, Clic1, Clnk, Cuedc2, Ddx1, Ddx21, Ddx58, Dennd1b, Dhx36, F2rl1, Fcer1g, Ffar2, Ffar3, Foxp3, Fzd5, Gata3, Gprc5b, H2-M3, H2-T23, Hfe, Hk1, Hmox1, Ifnb1, Il10, Il18, Il18r1, Il1b, Il1r1, Il21, Il4, Il6, Inava, Irak3, Jak3, Kit, Lacc1, Laptm5, Malt1, Map3k7, Mavs, Mif, Nepn, Nlrp3,…
GO:0061081		Positive regulation of myeloid leukocyte cytokine production involved in immune response	3	14.2857	0.000836966	[Cd74, Kit, Nr4a3]	[Cd36, Cd74, Ddx1, Ddx21, Ddx58, Dhx36, Fcer1g, Gprc5b, H2-M3, Kit, Laptm5, Mavs, Mif, Nr4a3, Sema7a, Sirt1, Spon2, Ticam1, Tlr2, Tlr4, Wnt5a]
GO:2000106		Regulation of leukocyte apoptotic process	5	4.80769	0.000754326	[Ccr7, Cd74, Fcmr, Nr4a3, Serpinb9]	[Ada, Adam17, Adam8, Anxa1, Arg2, Aurkb, Axl, Bax, Bbc3, Bcl10, Bcl2a1a, Bik, Birc7, Blk, Blm, Bmp4, Casp8, Ccl19, Ccl21a, Ccl5, Ccr5, Ccr7, Cd24a, Cd27, Cd274, Cd3g, Cd44, Cd74, Cdkn2a, Cxcl12, Cxcr2, Dock8, Efna1, Fadd, Fcer1g, Fcgr2b, Fcmr, Fnip1, Foxp1, Gas6, Ghsr, Gimap8, Gm2023, Gpam, Hcar2, Hcls1, Hif1a, Hsh2d, Ido1, Il10, Il18, Il2, Il3, Il7r, Irs2, Itpkb, Jak3, Kitl, Lgals3, Lyn, Mef2c, …
GO:0001910	Regulation of leukocyte mediated cytotoxicity	Regulation of leukocyte mediated cytotoxicity	5	5.26316	0.000533627	[Dnase1l3, Il12b, Klrb1b, Klrd1, Serpinb9]	[Ager, Ap1g1, Arg1, Arrb2, B2m, Cadm1, Ccl2, Cd160, Cd1d1, Cd1d2, Cd226, Ceacam1, Clec12b, Clec2d, Crk, Crtam, Cx3cr1, Cxcl1, Cxcl5, D7Zem1, D7Zem2, D7Zem3, Dnase1, Dnase1l3, F2rl1, Fadd, Fam49b, Gfer, Gm11127, H2-Bl, H2-D1, H2-Ea, H2-K1, H2-K2, H2-M3, H2-Q1, H2-Q10, H2-Q2, H2-Q4, H2-Q9, H2-T23, Havcr2, Hspa8, Igf2, Il12a, Il12b, Il18rap, Il21, Il23a, Il7r, Itgam, Klrb1b, Klrb1c, Klrc1, Klrd1, Kl…
GO:0001913		T cell mediated cytotoxicity	3	5.55556	0.00141599	[Il12b, Klrd1, Serpinb9]	[Ager, B2m, Cd1d1, Cd1d2, Ceacam1, Ctsc, Ctsh, Emp2, Fadd, Fam49b, Gm11127, Gzmb, Gzmm, H2-Bl, H2-D1, H2-Ea, H2-K1, H2-K2, H2-M3, H2-Q1, H2-Q10, H2-Q2, H2-Q4, H2-Q9, H2-T23, Hprt, Hspa8, Il12a, Il12b, Il23a, Il7r, Klrc1, Klrd1, LOC547349, Mr1, Muc4, Nckap1l, Nectin2, P2rx7, Pnp, Ppp3cb, Prf1, Ptprc, Rab27a, Raet1e, Ripk3, Serpinb9, Serpinb9b, Slc22a13, Stx11, Stx7, Tap2, Tsta3, Xcl1]
GO:0002456		T cell mediated immunity	5	4.03226	0.00110237	[Dpp4, Il12b, Klrd1, Serpinb9, Tbx21]	[Ager, Ahr, Aire, Arg1, Arid5a, B2m, Ccl20, Ccr2, Cd1d1, Cd1d2, Cd24a, Cd46, Cd55, Cd55b, Cd70, Cd81, Cd8a, Cdh17, Ceacam1, Clec4g, Clic1, Cr1l, Ctsc, Ctsh, Dennd1b, Dpp4, Dusp22, Emp2, Ephb6, Fadd, Fam49b, Fbxo38, Foxp3, Fut7, Fzd5, Gata3, Gm11127, Gzmb, Gzmm, H2-Bl, H2-D1, H2-Ea, H2-K1, H2-K2, H2-M3, H2-Q1, H2-Q10, H2-Q2, H2-Q4, H2-Q9, H2-T23, Hfe, Hmgb1, Hprt, Hspa8, Hspd1, Icam1, Ifnb1, Il12a…
GO:0002707		Negative regulation of lymphocyte mediated immunity	4	6.15385	0.00117495	[Klrb1b, Klrd1, Serpinb9, Tbx21]	[Ahr, Arg1, Arrb2, Bcl6, C4bp, Cd46, Cd55, Cd55b, Cd96, Ceacam1, Clec12b, Clec2d, Clec4g, Cr1l, Cr2, Crk, D7Zem1, D7Zem2, D7Zem3, Dusp22, Fcgr2b, Foxj1, Foxp3, Gfer, H2-M3, H2-T23, Havcr2, Hfe, Ifnb1, Igf2, Il20rb, Il4i1, Il4i1b, Il7r, Klrb1b, Klrb1c, Klrc1, Klrd1, Klre1, Lgals9, Muc4, Nckap1l, Ndfip1, Nod2, Parp3, Ppp1r9b, Ppp3cb, Ptpn6, Ptprc, Serpinb3a, Serpinb9, Sh2d1b1, Sh2d1b2, Slamf1, Smad…
GO:0042267		Natural killer cell mediated cytotoxicity	4	5.97015	0.000991439	[Il12b, Klrb1b, Klrd1, Serpinb9]	[Ap1g1, Arl8b, Arrb2, Cadm1, Cd160, Cd226, Ceacam1, Cebpg, Clec12b, Clec2d, Coro1a, Crk, Crtam, D7Zem1, D7Zem2, D7Zem3, Gfer, Gzmb, H2-M3, H2-T23, H60b, H60c, Havcr2, Igf2, Il12a, Il12b, Il18, Il18rap, Il21, Kif5b, Klrb1b, Klrb1c, Klrc1, Klrd1, Klre1, Klrk1, Lag3, Lamp1, Lep, Lgals9, Lyst, Nectin2, Pik3r6, Plekhm2, Prdx1, Ptpn6, Rab27a, Raet1b, Raet1d, Raet1e, Rasgrp1, Rnf19b, Serpinb3a, Serpinb9…

## Sheet: Legend
Dataset EV1: Gene Ontology (GO) analyses with differentially expressed genes (DEGs) associated a total of 28 DEGs with 18 representative GO terms and pathways, which can be further grouped into eight main functional groups.
