# Supplementary material for: Crosstalk between CD64+MHCII+ macrophages and CD4+ T cells drives joint pathology during chikungunya
Source: EMBO Mol Med. 2024 Feb 8;16(3):11. doi: 10.1038/s44321-024-00028-y (PMC10940729; doi:10.1038/s44321-024-00028-y)
Supplement: Supplementary file 3 — Source Data Fig. 1 [file 44321_2024_28_MOESM3_ESM.zip]

Archive with 30 entries (26 files):
- Figure1/
- Figure1/.DS_Store
- __MACOSX/Figure1/._.DS_Store
- Figure1/Fig1C and 1D/
- Figure1/Fig1B/
- Figure1/Fig1E and 1F/
- Figure1/Fig1C and 1D/Fig1C_cytofkit_FP2 D6.fcs
- __MACOSX/Figure1/Fig1C and 1D/._Fig1C_cytofkit_FP2 D6.fcs
- Figure1/Fig1C and 1D/Fig1C_cytofkit_FP3 mock.fcs
- __MACOSX/Figure1/Fig1C and 1D/._Fig1C_cytofkit_FP3 mock.fcs
- Figure1/Fig1C and 1D/Fig1C_cytofkit_FP2 mock.fcs
- __MACOSX/Figure1/Fig1C and 1D/._Fig1C_cytofkit_FP2 mock.fcs
- Figure1/Fig1C and 1D/.DS_Store
- __MACOSX/Figure1/Fig1C and 1D/._.DS_Store
- Figure1/Fig1C and 1D/Fig1C_Concatenated D6 FP.fcs
- Figure1/Fig1C and 1D/Fig1D_cytofkit_cluster_cell_percentage.csv
- __MACOSX/Figure1/Fig1C and 1D/._Fig1D_cytofkit_cluster_cell_percentage.csv
- Figure1/Fig1C and 1D/Fig1D README.txt
- __MACOSX/Figure1/Fig1C and 1D/._Fig1D README.txt
- Figure1/Fig1C and 1D/Fig1C_cytofkit_FP3 D6.fcs
- __MACOSX/Figure1/Fig1C and 1D/._Fig1C_cytofkit_FP3 D6.fcs
- Figure1/Fig1C and 1D/Fig1C_cytofkit_FP1 mock.fcs
- __MACOSX/Figure1/Fig1C and 1D/._Fig1C_cytofkit_FP1 mock.fcs
- Figure1/Fig1C and 1D/Fig1C_Concatenated Mock FP.fcs
- Figure1/Fig1C and 1D/Fig1C_cytofkit_FP1 D6.fcs
- __MACOSX/Figure1/Fig1C and 1D/._Fig1C_cytofkit_FP1 D6.fcs
- Figure1/Fig1B/Fig1B.xlsx
- __MACOSX/Figure1/Fig1B/._Fig1B.xlsx
- Figure1/Fig1E and 1F/Fig1E-F.xlsx
- __MACOSX/Figure1/Fig1E and 1F/._Fig1E-F.xlsx
