# Supplementary material for: Crosstalk between CD64+MHCII+ macrophages and CD4+ T cells drives joint pathology during chikungunya
Source: EMBO Mol Med. 2024 Feb 8;16(3):11. doi: 10.1038/s44321-024-00028-y (PMC10940729; doi:10.1038/s44321-024-00028-y)
Supplement: Supplementary file 3 — Source Data Fig. 1 [file 44321_2024_28_MOESM3_ESM.zip › Figure1/Fig1C and 1D/Fig1D_cytofkit_cluster_cell_percentage.csv]

	FP1 D6	FP1 mock	FP2 D6	FP2 mock	FP3 D6	FP3 mock
cluster_1	3.18	4.32	5.14	4.2	3.86	4.24
cluster_2	6.73	8.89	13.55	7.88	9.91	7.03
cluster_3	8.89	10.88	10.47	11.04	12.19	12.47
cluster_4	3.14	8.56	4.06	7.99	4.78	7.97
cluster_5	5.22	12.83	4.91	12.55	3.87	12.98
cluster_6	3.58	14.17	4.31	13.36	2.53	14.3
cluster_7	16.13	4.6	11.5	4.88	19.79	7.38
cluster_8	12.36	1.62	7.21	1.81	9.77	1.86
cluster_9	0.02	0.86	0.01	0.47	0.02	0.62
cluster_10	6.73	12.95	8.56	15.97	8.45	3.83
cluster_11	6.05	5.36	7.49	4.9	5.45	11.46
cluster_12	14.46	5.32	8.4	5.65	10.99	5.63
cluster_13	13.51	9.64	14.39	9.3	8.39	10.23
