# Supplementary material for: Crosstalk between CD64+MHCII+ macrophages and CD4+ T cells drives joint pathology during chikungunya
Source: EMBO Mol Med. 2024 Feb 8;16(3):11. doi: 10.1038/s44321-024-00028-y (PMC10940729; doi:10.1038/s44321-024-00028-y)
Supplement: Supplementary file 3 — Source Data Fig. 1 [file 44321_2024_28_MOESM3_ESM.zip › Figure1/Fig1C and 1D/Fig1D README.txt]

Figure 1D: CSV file showing cluster percentages.
