# Supplementary material for: Crosstalk between CD64+MHCII+ macrophages and CD4+ T cells drives joint pathology during chikungunya
Source: EMBO Mol Med. 2024 Feb 8;16(3):11. doi: 10.1038/s44321-024-00028-y (PMC10940729; doi:10.1038/s44321-024-00028-y)
Supplement: Supplementary file 3 — Source Data Fig. 1 [file 44321_2024_28_MOESM3_ESM.zip › Figure1/Fig1B/Fig1B.xlsx]

## Sheet: Fig1B
Days post-infection (dpi)	CHIKV-infected joint					Contralateral joint					Mock
0	2.41	2.34	2.49	2.69	3.06	1.76	1.93	1.49	2.21	2.94	1.23	1.18	1.51	1.05
3	3.44	3.42	2.29	4.23	3.36	2.89	3.31	2.53	2.86	3.42	1.02	1.39	1.52	0.99
6	5.93	6.13	5.44	5.77	5.13	1.5	1.58	2.77	2.24	1.95	1.06	1.52	1.23	1.23

## Sheet: README
Radioactive signal from CHIKV-infected joint footpad obtained at 0, 3 and 6 days post-infection
