# Supplementary material for: Crosstalk between CD64+MHCII+ macrophages and CD4+ T cells drives joint pathology during chikungunya
Source: EMBO Mol Med. 2024 Feb 8;16(3):11. doi: 10.1038/s44321-024-00028-y (PMC10940729; doi:10.1038/s44321-024-00028-y)
Supplement: Supplementary file 3 — Source Data Fig. 1 [file 44321_2024_28_MOESM3_ESM.zip › Figure1/Fig1E and 1F/Fig1E-F.xlsx]

## Sheet: Fig1E-F
	Flow Cytometry		CyTOF
	Mock	CHIKV	Mock	CHIKV
CD64+MHCII-	16.9	59.7	29.2	57
CD64+MHCII+	2.02	18.4	1.97	23.2

## Sheet: README
Comparing of %CD64+MHCII+ and %CD64+MHCII- cells between mock and CHIKV-infected animals analyzed with Flow Cytometry or CyTOF
