# Supplementary material for: Crosstalk between CD64+MHCII+ macrophages and CD4+ T cells drives joint pathology during chikungunya
Source: EMBO Mol Med. 2024 Feb 8;16(3):11. doi: 10.1038/s44321-024-00028-y (PMC10940729; doi:10.1038/s44321-024-00028-y)
Supplement: Supplementary file 4 — Source Data Fig. 2 [file 44321_2024_28_MOESM4_ESM.zip]

Archive with 12 entries (8 files):
- Figure2/
- Figure2/.DS_Store
- __MACOSX/Figure2/._.DS_Store
- Figure2/Fig2B/
- Figure2/Fig2C/
- Figure2/Fig2A/
- Figure2/Fig2B/Fig2B.xlsx
- __MACOSX/Figure2/Fig2B/._Fig2B.xlsx
- Figure2/Fig2C/Fig2C.xlsx
- __MACOSX/Figure2/Fig2C/._Fig2C.xlsx
- Figure2/Fig2A/Fig2A.xlsx
- __MACOSX/Figure2/Fig2A/._Fig2A.xlsx
