# Supplementary material for: Crosstalk between CD64+MHCII+ macrophages and CD4+ T cells drives joint pathology during chikungunya
Source: EMBO Mol Med. 2024 Feb 8;16(3):11. doi: 10.1038/s44321-024-00028-y (PMC10940729; doi:10.1038/s44321-024-00028-y)
Supplement: Supplementary file 4 — Source Data Fig. 2 [file 44321_2024_28_MOESM4_ESM.zip › Figure2/Fig2B/Fig2B.xlsx]

## Sheet: Figure 2A
Raw	MHCII MFI
S1_nontreated	1571
S2_nontreated	1418
S3_nontreated	1379
S4_nontreated	1670
S5_nontreated	1556
S1_GMCSF	2505
S2_GMCSF	2078
S3_GMCSF	1650
S4_GMCSF	2218
S5_GMCSF	2464
S1_IFNy	2079
S2_IFNy	1848
S3_IFNy	1878
S4_IFNy	1670
S5_IFNy	1654
S1_IFNy_GMCSF	2409
S2_IFNy+GMCSF	1991
S3_IFNy+GMCSF	1853
S4_IFNy_GMCSF	1709
S2_IFNy+GMCSF	1688

## Sheet: README
Mean Fluorescence Intensity (MFI) of MHCII staining in CD64+MHCII+ macrophages
