# Supplementary material for: Crosstalk between CD64+MHCII+ macrophages and CD4+ T cells drives joint pathology during chikungunya
Source: EMBO Mol Med. 2024 Feb 8;16(3):11. doi: 10.1038/s44321-024-00028-y (PMC10940729; doi:10.1038/s44321-024-00028-y)
Supplement: Supplementary file 4 — Source Data Fig. 2 [file 44321_2024_28_MOESM4_ESM.zip › Figure2/Fig2C/Fig2C.xlsx]

## Sheet: Figure 2A
Raw	CD64 MFI
S1_nontreated	1496
S2_nontreated	1393
S3_nontreated	1309
S4_nontreated	1700
S5_nontreated	2161
S1_GMCSF	1171
S2_GMCSF	1366
S3_GMCSF	1651
S4_GMCSF	1232
S5_GMCSF	1487
S1_IFNy	6254
S2_IFNy	7519
S3_IFNy	10008
S4_IFNy	4568
S5_IFNy	7158
S1_IFNy_GMCSF	4479
S2_IFNy+GMCSF	4404
S3_IFNy+GMCSF	5124
S4_IFNy_GMCSF	3951
S2_IFNy+GMCSF	6104

## Sheet: README
Mean Fluorescence Intensity (MFI) of CD64 stainin in CD64+MHCII+ macrophages
