# Supplementary material for: Crosstalk between CD64+MHCII+ macrophages and CD4+ T cells drives joint pathology during chikungunya
Source: EMBO Mol Med. 2024 Feb 8;16(3):11. doi: 10.1038/s44321-024-00028-y (PMC10940729; doi:10.1038/s44321-024-00028-y)
Supplement: Supplementary file 4 — Source Data Fig. 2 [file 44321_2024_28_MOESM4_ESM.zip › Figure2/Fig2A/Fig2A.xlsx]

## Sheet: Figure 2A
Raw	% CD64+MHCII+ cells of CD11b+Ly6C+ cells
S1_nontreated	20.125
S2_nontreated	14.425
S3_nontreated	15.125
S4_nontreated	12.275
S5_nontreated	17.975
S1_GMCSF	48.475
S2_GMCSF	35.975
S3_GMCSF	34.475
S4_GMCSF	32.725
S5_GMCSF	39.225
S1_IFNy	50.925
S2_IFNy	38.425
S3_IFNy	46.425
S4_IFNy	46.075
S5_IFNy	46.775
S1_IFNy_GMCSF	62.15
S2_IFNy+GMCSF	50.45
S3_IFNy+GMCSF	52.65
S4_IFNy_GMCSF	49.95
S2_IFNy+GMCSF	55.35

## Sheet: README
% percentages of CD11b+Ly6C+ cells differentiating into CD64+MHCII+ macrophages following IFNg and GMCSF treatment
