# Supplementary material for: Crosstalk between CD64+MHCII+ macrophages and CD4+ T cells drives joint pathology during chikungunya
Source: EMBO Mol Med. 2024 Feb 8;16(3):11. doi: 10.1038/s44321-024-00028-y (PMC10940729; doi:10.1038/s44321-024-00028-y)
Supplement: Supplementary file 5 — Source Data Fig. 3 [file 44321_2024_28_MOESM5_ESM.zip]

Archive with 18 entries (12 files):
- Figure3/
- Figure3/Fig3E-I/
- Figure3/.DS_Store
- __MACOSX/Figure3/._.DS_Store
- Figure3/Fig3A/
- Figure3/Fig3D/
- Figure3/Fig3C/
- Figure3/Fig3B/
- Figure3/Fig3E-I/Figure 3E-I.xlsx
- __MACOSX/Figure3/Fig3E-I/._Figure 3E-I.xlsx
- Figure3/Fig3A/Fig3A.xlsx
- __MACOSX/Figure3/Fig3A/._Fig3A.xlsx
- Figure3/Fig3D/Fig3D.xlsx
- __MACOSX/Figure3/Fig3D/._Fig3D.xlsx
- Figure3/Fig3C/Fig3C.xlsx
- __MACOSX/Figure3/Fig3C/._Fig3C.xlsx
- Figure3/Fig3B/Fig3B.xlsx
- __MACOSX/Figure3/Fig3B/._Fig3B.xlsx
