# Supplementary material for: Crosstalk between CD64+MHCII+ macrophages and CD4+ T cells drives joint pathology during chikungunya
Source: EMBO Mol Med. 2024 Feb 8;16(3):11. doi: 10.1038/s44321-024-00028-y (PMC10940729; doi:10.1038/s44321-024-00028-y)
Supplement: Supplementary file 5 — Source Data Fig. 3 [file 44321_2024_28_MOESM5_ESM.zip › Figure3/Fig3E-I/Figure 3E-I.xlsx]

## Sheet: Fig3E-I
TNFa		IFNg		Granzyme A		Granzyme B		GMCSF
Control	aGMCSF	Control	aGMCSF	Control	aGMCSF	Control	aGMCSF	Control	aGMCSF
42723	44991	46096	61655	24734	34438	84321	101092	20237	28328
66316	12273	75024	17045	26124	10227	119904	38182	22775	13636
86214	22786	99277	22244	58347	10308	208134	59136	53993	20074
43809	6497	41071	5569	18482	7890	78035	18099	24643	7425
32397	12914	46165	11069	17008	3690	69653	19678	22678	9224
39831	13800	46801	9409	32860	3136	66218	17563	32362	13800
62671	26376	70253	24617	40939	13481	128375	43373	50542	13481
69586	38256	86547	39532	50015	12752	146565	60573	54799	24229
46546	126031	68196	136353	28686	49435	95258	165687	36263	46175
88377	44991	85431	61655	55972	34438	123727	101092	43768	28328

## Sheet: README
Numbers of specific cytokines producing CD4+CD44+ T cells in the joint-footpad of control and anti-GMCSF-treated animals
