# Supplementary material for: Crosstalk between CD64+MHCII+ macrophages and CD4+ T cells drives joint pathology during chikungunya
Source: EMBO Mol Med. 2024 Feb 8;16(3):11. doi: 10.1038/s44321-024-00028-y (PMC10940729; doi:10.1038/s44321-024-00028-y)
Supplement: Supplementary file 5 — Source Data Fig. 3 [file 44321_2024_28_MOESM5_ESM.zip › Figure3/Fig3A/Fig3A.xlsx]

## Sheet: Fig3A
Days	Control													aGMCSF-Treated
0	0	0	0	0	0	0	0	0	0	0	0	0		0	0	0	0	0	0	0	0	0	0	0	0
1	0.01	0.12	0.13	0.1	0.12	0.01	0.12	0.17	0.05	0.18	0.07	0.14		0.08	0.08	-0.03	0.06	0.28	0.1	0.05	0.1	0.12	0.09	0.09	0.11
2	0.71	0.76	1.1	0.87	0.51	0.51	0.56	0.85	1.08	1.68	1.04	1.47		0.92	1.02	0.87	0.74	1.21	0.58	0.71	0.58	1.03	1.33	1.27	1.33
3	0.87	1.04	1.29	0.88	0.26	0.13	0.3	0.38	1.19	1.74	0.92	1.4		0.93	1.02	1.03	0.86	1.21	0.33	0.41	0.33	1.14	0.95	1.27	1.2
4	0.71	0.67	1.21	0.88	0.3	0.22	0.4	0.42	0.73	1.21	0.58	0.7		0.87	0.79	0.96	0.65	1.02	0.29	0.27	0.27	0.79	0.62	0.63	0.61
5	1.04	1.27	1.23	1.03	0.77	0.53	0.66	0.79	1.26	1.74	0.9	1.15		0.45	0.57	0.9	0.78	0.84	0.49	0.49	0.46	0.68	0.77	0.73	1.05
6	2.21	2.46	2.43	2.02	1.63	1.33	1.47	1.67	2.15	2.78	1.73	1.78		1.26	1	1.2	1.14	1.91	1.28	0.93	1.26	1.08	1.82	1.57	1.7
7	1.68	2.38	2.17	1.76	1.11	0.93	1.16	1.57	2.08	1.34	1.48	1.07		1.26	1.06	0.96	0.69	1.38	1.02	0.65	0.95	1.23	1.13	1.15	1.12
8	1.24	1.56	1.59	1.31	0.4	0.33	0.39	1.12	1.1	1.5	1.19	1.13		0.6	0.57	0.75	0.41	0.95	0.4	0.29	0.3	1.15	0.6	1.13	1.11
9	0.82	0.9	0.81	0.8	0.34	0.29	0.39	0.84	0.84	1.17	0.63	1.07		0.34	0.26	0.45	0.43	0.71	0.3	0.2	0.21	0.95	1	0.8	1
10	0.45	0.49	0.61	0.56	0.23	0.08	0.33	0.4	0.3	0.52	0.52	0.58		0.36	0.32	0.3	0.28	0.3	0.17	0.17	0.12	0.52	0.62	0.69	0.72
11	0.35	0.44	0.4	0.4	0.23	0.08	0.24	0.34	0.59	0.69	0.69	0.62		0.32	0.26	0.25	0.32	0.34	0.17	0.08	0.12	0.79	0.48	0.63	0.6
12	0.16	0.29	0.26	0.13	0.19	0.08	0.15	0.25	0.22	0.35	0.27	0.36		0.1	0.14	0.11	0.05	0.34	0.14	0.08	0.17	0.51	0.32	0.52	0.24
13	0.14	0.28	0.22	0.27	0.19	0.05	0.15	0.3	0.19	0.25	0.18	0.3		0.13	0.22	0.21	0.22	0.3	0.14	0.08	0.21	0.31	0.28	0.32	0.33
14	0.13	0.17	0.2	0.08	0.07	0	0.03	0.12	0.22	0.35	0.21	0.27		0.06	0.12	0.05	0.08	0.28	0.1	0	0.14	0.12	0.27	0.27	0.18

## Sheet: README
Relative fold increase in footpad swelling in both control and anti-GMCSF-treated animals
