# Supplementary material for: Crosstalk between CD64+MHCII+ macrophages and CD4+ T cells drives joint pathology during chikungunya
Source: EMBO Mol Med. 2024 Feb 8;16(3):11. doi: 10.1038/s44321-024-00028-y (PMC10940729; doi:10.1038/s44321-024-00028-y)
Supplement: Supplementary file 5 — Source Data Fig. 3 [file 44321_2024_28_MOESM5_ESM.zip › Figure3/Fig3D/Fig3D.xlsx]

## Sheet: Fig3D
% conversion to CD64+MHCII+
Control	aGMCSF
43.7	43.6
47.6	43.8
46.1	50.5
38.8	47.5
38.9	31.4
29.5	35.5
46.8	32.7
30.4	25.1
21.5	33.1
30.6	25
24.4	21.5
40.8	26.5
26.4
31.3
30.7

## Sheet: README
% of CD64+MHCII+ macrophages converted from CD11b+Ly6C+ cells present in the CHKV-infected joint-footpad in both control and anti-GMCSF-treated animals
