# Supplementary material for: Crosstalk between CD64+MHCII+ macrophages and CD4+ T cells drives joint pathology during chikungunya
Source: EMBO Mol Med. 2024 Feb 8;16(3):11. doi: 10.1038/s44321-024-00028-y (PMC10940729; doi:10.1038/s44321-024-00028-y)
Supplement: Supplementary file 5 — Source Data Fig. 3 [file 44321_2024_28_MOESM5_ESM.zip › Figure3/Fig3C/Fig3C.xlsx]

## Sheet: Fig3C
CD4+		CD11b+Ly6C+
Control	aGMCSF	Control	aGMCSF
82868	55298	812092	447078
64578	43492	467098	444256
82932	64963	683793	508551
93468	57849	820453	395472
39766	75819	578423	467548
79638.8	91207	654112	691107
61605.9	39875.1	378693	201606
124428	40966.2	711129	281108
66123.5	61218	503927	439625
112087	14747	711733	663041
81488.7	56888	425521	921147
54180	35156	939488	458686
86193		1053863
85735		867798
85820		1152281

## Sheet: README
Immunophenotyping of CHIKV-infected joint-footpad of control and anti-GMCSF-treated animals, showing the number of CD4+ T cells and CD11b+Ly6C+ cells present in the joint-footpad
