# Supplementary material for: Crosstalk between CD64+MHCII+ macrophages and CD4+ T cells drives joint pathology during chikungunya
Source: EMBO Mol Med. 2024 Feb 8;16(3):11. doi: 10.1038/s44321-024-00028-y (PMC10940729; doi:10.1038/s44321-024-00028-y)
Supplement: Supplementary file 5 — Source Data Fig. 3 [file 44321_2024_28_MOESM5_ESM.zip › Figure3/Fig3B/Fig3B.xlsx]

## Sheet: Fig3B
Days	Control													aGMCSF-treated
1	31640.2	74690.4	17623.5	3724.12	4453.67	20995.7	4482.67	1011.95	10985.4	10148	17518.6	6077.14		32102.2	28523.1	30733.2	27326.3	22874.2	7191.7	511.674	593.928	28733.4	15411.9	91144.8	21331.8	28743.6
2	592164	637187	157819	34325	17112.8	164313	44800.7	23222.3	161464	176927	118094	85009.9		192198	124294	73443.4	31988.3	68645.4	36966.3	10991.7	25914.2	234745	1385108	852616	97475.8	195872
3	870215	1941988	391990	142414	396482	548201	281915	18717.7	202478	369598	180237	180410		146684	186307	198342	72417.9	39270	54913	169061	108372	140155	2348943	884893	139637	108549
4	126426	160526	85207	32362.6	102191	74171.6	81262.7	30902.9	55635.3	58425.5	40807.4	41283.1		11099.6	34632.9	20538.5	15346.5	9865.15	124336	56325.5	47569.2	379739	181103	177703	65260.8	21669.4
5	49583.7	65146.6	26661.4	13532.8	51342.4	24950.1	41427	9376.16	8135.96	14043.9	1790.94	10287.8		20511.3	7847.75	10039.3	4359.82	3764.57	50756.3	14986.1	28110.6	95817.5	42177.3	35186.8	16419.9	4119.69
6	13422.6	32319.7	16232.2	8202.5	14939.5	7710.55	17499.8	2128.21	3731.83	2560.89	1475.16	2131.65		1925.25	5916.09	1911.23	2751.65	1079.85	21276.5	9530.12	9210.17	22160	9474.39	15585.2	4925.32	2240.67
7	6689.05	10249.5	7448.44	3612.73	7388.01	3582.24	4586.2	3374.37	1251.11	734.335	226.326	2259.69		209.751	1369.99	720.483	1158.88	264.54	9440.11	1763.74	2733.5	15539.7	7075.57	4587.3	1122.6	979.541
8	1996.36	6693.12	3486.87	614.594	3030.89	363.829	1056.83	1289.58	681.029	121.687	116.124	170.964		181.518	472.827	417.096	346.799	322.598	4381.41	831.462	638.65	6182.26	1532.96	4528.62	676.203	187.384
10	554.913	1696.44	969.631	221.898										113.863	561.285	224.725	294.709	138.563
12	284.082	1997.26	631.217	67.9832										52.7777	493.359	352.509	343.856	23.3115
14	127.027	100.454	68.1519	3.75672										13.6046	262.786	278.424	27.1276	24.1678

## Sheet: README
Viral RNA load in blood of control and anti-GMCSF-treated animals
