# Supplementary material for: Crosstalk between CD64+MHCII+ macrophages and CD4+ T cells drives joint pathology during chikungunya
Source: EMBO Mol Med. 2024 Feb 8;16(3):11. doi: 10.1038/s44321-024-00028-y (PMC10940729; doi:10.1038/s44321-024-00028-y)
Supplement: Supplementary file 6 — Source Data Fig. 4 [file 44321_2024_28_MOESM6_ESM.zip]

Archive with 12 entries (8 files):
- Figure4/
- Figure4/.DS_Store
- __MACOSX/Figure4/._.DS_Store
- Figure4/Fig4A-B/
- Figure4/Fig4D/
- Figure4/Fig4C/
- Figure4/Fig4A-B/Fig4A-B.xlsx
- __MACOSX/Figure4/Fig4A-B/._Fig4A-B.xlsx
- Figure4/Fig4D/Fig4D.xlsx
- __MACOSX/Figure4/Fig4D/._Fig4D.xlsx
- Figure4/Fig4C/Fig4C.xlsx
- __MACOSX/Figure4/Fig4C/._Fig4C.xlsx
