# Supplementary material for: Crosstalk between CD64+MHCII+ macrophages and CD4+ T cells drives joint pathology during chikungunya
Source: EMBO Mol Med. 2024 Feb 8;16(3):11. doi: 10.1038/s44321-024-00028-y (PMC10940729; doi:10.1038/s44321-024-00028-y)
Supplement: Supplementary file 6 — Source Data Fig. 4 [file 44321_2024_28_MOESM6_ESM.zip › Figure4/Fig4A-B/Fig4A-B.xlsx]

## Sheet: Fig4A-B
CD11b+Ly6C+		CD64+MHCII+		CD64+MHCII+ conversion
Control	CD4-depleted	Control	CD4-depleted	Control	CD4-depleted
610460	321029	219462	62653	38.9	21.3
1032507	787471	474432	110986	49.6	15.4
926491	485707	355977	68962	39.9	15.6
623943	505116	181908	78155	31.9	16.6
972127	1089465	389815	131244	43.3	12.6
837425	293232	323264	48797	40.9	19.9
812092	216434	328761	31082	43.7	20.9
467098	302207	197799	47315	47.6	20.1
683793	278305	286594	32897	46.1	19.1
820453	477802	293537	137851	38.8	35.4
578423	810288	208555	103759	38.9	16.6
	698041		87514		16.2
	363368		39527		16.1
	629550		96425		20.4

## Sheet: README
Immunophenotyping of CHIKV-infected joint-footpad of control and CD4-depleted animals, showing the number of CD11b+Ly6C+ cells and CD64+MHCII+ cells present in the joint-footpad
% of CD64+MHCII+ macrophages converted from CD11b+Ly6C+ cells present in the CHKV-infected joint-footpad in both control and CD4-depleted animals
