# Supplementary material for: Crosstalk between CD64+MHCII+ macrophages and CD4+ T cells drives joint pathology during chikungunya
Source: EMBO Mol Med. 2024 Feb 8;16(3):11. doi: 10.1038/s44321-024-00028-y (PMC10940729; doi:10.1038/s44321-024-00028-y)
Supplement: Supplementary file 6 — Source Data Fig. 4 [file 44321_2024_28_MOESM6_ESM.zip › Figure4/Fig4D/Fig4D.xlsx]

## Sheet: Fig4D
	IFNgamma	GM-CSF
WT MK1	13.845	0
WT MK2	21.325	0
WT MK3	18.465	0.13
WT MK4	40.02	0
WT MK5	19.63	0
WT CV1	10825.8	18.09
WT CV2	13018.5	27.41
WT CV3	16365.6	21.46
WT CV4	11655.9	12.43
WT CV5	12944.3	25.6
CD4dp CV1	445.05	1.71
CD4dp CV2	623.81	1.93
CD4dp CV3	472.2	2.11
CD4dp CV4	581.325	1.9
CD4dp CV5	374.935	1.515

## Sheet: README
Levels of IFNg and GM-CSF in the joint-footpad of CHIKV-infected wildtype and CD4-depleted animals
