# Supplementary material for: Crosstalk between CD64+MHCII+ macrophages and CD4+ T cells drives joint pathology during chikungunya
Source: EMBO Mol Med. 2024 Feb 8;16(3):11. doi: 10.1038/s44321-024-00028-y (PMC10940729; doi:10.1038/s44321-024-00028-y)
Supplement: Supplementary file 6 — Source Data Fig. 4 [file 44321_2024_28_MOESM6_ESM.zip › Figure4/Fig4C/Fig4C.xlsx]

## Sheet: Fig4C
	ENA-78 (LIX)	Eotaxin	G-CSF	GM-CSF	GRO-a	IFNgamma	IL-1a	IL-1b	IL-10	IL-12p70	IL-13	IL-15	IL-17A	IL-18	IL-2	IL-20	IL-23	IL-27	IL-28	IL-3	IL-31	IL-4	IL-5	IL-6	IL-9	IP-10	LIF	M-CSF	MCP-1	MIP-1alpha	MIP-1beta	MIP2	RANTES	TNFa
WT MK1	135.3	460.235	7.395	0	13.74	13.845	253.265	0.5	161.005	0.245	1.155	4.195	0.28	115.675	10.445	4.74	146.27	188.885	130.775	0.21	2.585	0.485	14.17	83.67	110.06	19.6	17.015	2.38	348.475	11.395	42.365	32.19	103.62	6.2
WT MK2	132.015	492.315	9.105	0	13.88	21.325	245.42	0.645	97.44	0.33	1.22	4.675	0.735	115.905	9.75	0.42	55.705	196.23	140.925	0.99	3.39	0.555	15.05	55.275	88.575	20.255	14.395	1.925	341.225	10.61	42.345	29.47	126.285	6.02
WT MK3	125.155	538.725	12.73	0.13	27.085	18.465	284.805	0.945	141.95	0.83	1.065	5.15	0.29	141.03	3.575	14.95	68.385	225.4	190.115	0.73	2.78	0.715	23.405	61.03	119.37	22.005	18.275	2.18	544.93	11.47	41.935	47.645	87.285	7.195
WT MK4	132.91	548.32	9.81	0	19.945	40.02	241.455	0.715	105.885	0.565	1.3	5.05	0.225	130.145	7.16	4.57	106.905	232.025	173.395	0.82	2.78	0.775	12.325	64.69	126.63	41.195	18.91	2	632.79	15.885	50.95	42.015	129.645	7.56
WT MK5	105.785	491.695	9.375	0	19.62	19.63	278.555	0.8	88.395	0.155	1.025	4.125	0.23	135.23	7.58	5.745	82.555	192.15	175.135	0.545	3.3	0.62	17.53	68.88	108.725	24.62	16.85	2.58	487.27	11.62	44.47	41.81	99.02	5.54
WT CV1	111.445	687.17	9.14	18.09	72.645	10825.8	208.81	5.635	104.265	3.485	4.445	36.34	0.59	330.94	12.55	28.49	64.54	113.15	188.965	1.23	2.78	5.64	27.97	51.58	124.265	1014.01	36.32	4.985	29281.6	536.915	1126.7	100.585	1774.88	61.56
WT CV2	106.765	1151.72	9.645	27.41	104.44	13018.5	271.225	6.67	66.94	2.85	4.28	31.995	0.195	348.85	16.7	12.55	137.805	121.055	205.465	1.63	1.52	3.95	23.4	97.865	237.825	1740.74	36.15	6.885	37286.6	816.435	1447.72	74.67	3274.8	91.61
WT CV3	284.015	1060.53	11.94	21.46	121.405	16365.6	224.315	5.9	110.955	3.265	3.96	41	0.555	383.22	10.05	18.31	45.22	150.515	235.895	1.55	3.62	3.78	28.745	46.12	120.03	1481.85	43.485	4.325	43735.7	790.9	1514	93.25	2731.53	84.28
WT CV4	102.7	919.44	11.44	12.43	89.51	11655.9	288.45	4.485	84.94	2.48	2.84	33.02	0.625	340.055	17.4	28.005	68.935	223.785	211.295	1.35	3.44	4.665	21.905	48.92	157.235	1343.63	40.505	7.03	31588.6	569.565	1108.75	111.725	2437.23	80.77
WT CV5	130.61	695.81	10.97	25.6	122.835	12944.3	210.585	6.22	85.73	3.82	3.04	26.24	0.62	391.69	26.4	19.795	227.805	235.755	237.845	1.47	2.375	7.31	35.87	92.36	196.775	1169.77	47.47	3.47	31904	730.255	1220.59	151.965	2334.94	89.87
CD4dp CV1	99.185	366.85	7.24	1.71	35.815	445.05	145.315	1.345	39.25	0.49	0.69	17.63	0.12	139.54	2.445	9.04	31.21	126.675	119.265	0.195	1.56	1.64	10.945	23.56	110.385	290.925	15.89	2.58	17208.3	274.575	598.125	72.665	1400.2	31.205
CD4dp CV2	107.995	353.935	7.74	1.93	41.185	623.81	205.325	1.95	36.36	0.47	0.92	19.725	0.16	158.295	3.17	17.77	24.565	104.9	115.415	0.3	1.425	1.76	14.695	25.18	93.61	347.97	18.655	3.15	16185.1	252.705	662.855	66.225	1261.73	29.685
CD4dp CV3	97.075	314.24	7.555	2.11	35.84	472.2	162.29	1.51	25.91	0.255	0.62	14.915	0.26	133.94	2.96	9.22	31.83	96.7	90.265	0.5	1.885	1.275	13.235	28.88	125.985	264.28	13.76	2.95	16561	260.465	801.08	73.86	1181.1	30.23
CD4dp CV4	106.07	413.68	7.925	1.9	41.695	581.325	319.45	1.445	10.08	1.115	0.88	14.6	0	177.385	8.85	9.535	128.035	160.77	131.59	0.4	0.375	5.7	13.335	82.23	372.915	347.275	30.575	9.8	14266.4	265.965	550.075	101.36	1525.44	31.78
CD4dp CV5	102.575	314.525	7.215	1.515	31.7	374.935	248.005	0.975	44.595	0.21	0.83	12.775	0.02	157.56	6.355	7.23	44.08	156.135	99.205	0.495	2.29	5.005	17.185	32.735	189.3	234.99	24.67	5.99	11531.2	194.81	488.575	87.01	1092.27	22.34

## Sheet: README
Quantification of cytokines present in the joint-footpad of CHIKV-infected wildtype and CD4-depleted animals
