# Supplementary material for: Crosstalk between CD64+MHCII+ macrophages and CD4+ T cells drives joint pathology during chikungunya
Source: EMBO Mol Med. 2024 Feb 8;16(3):11. doi: 10.1038/s44321-024-00028-y (PMC10940729; doi:10.1038/s44321-024-00028-y)
Supplement: Supplementary file 7 — Source Data Fig. 5 [file 44321_2024_28_MOESM7_ESM.zip]

Archive with 9 entries (6 files):
- Figure5/
- Figure5/Fig5B-D/
- Figure5/.DS_Store
- __MACOSX/Figure5/._.DS_Store
- Figure5/Fig5A/
- Figure5/Fig5B-D/Fig5B-D.xlsx
- __MACOSX/Figure5/Fig5B-D/._Fig5B-D.xlsx
- Figure5/Fig5A/Fig5A.xlsx
- __MACOSX/Figure5/Fig5A/._Fig5A.xlsx
