# Supplementary material for: Crosstalk between CD64+MHCII+ macrophages and CD4+ T cells drives joint pathology during chikungunya
Source: EMBO Mol Med. 2024 Feb 8;16(3):11. doi: 10.1038/s44321-024-00028-y (PMC10940729; doi:10.1038/s44321-024-00028-y)
Supplement: Supplementary file 7 — Source Data Fig. 5 [file 44321_2024_28_MOESM7_ESM.zip › Figure5/Fig5B-D/Fig5B-D.xlsx]

## Sheet: Fig5B
Data presented in Fig5B-D are available for viewing as Appendix Table S1
