# Supplementary material for: Crosstalk between CD64+MHCII+ macrophages and CD4+ T cells drives joint pathology during chikungunya
Source: EMBO Mol Med. 2024 Feb 8;16(3):11. doi: 10.1038/s44321-024-00028-y (PMC10940729; doi:10.1038/s44321-024-00028-y)
Supplement: Supplementary file 8 — Source Data Fig. 6 [file 44321_2024_28_MOESM8_ESM.zip]

Archive with 38 entries (32 files):
- Figure6/
- Figure6/Fig6C/
- Figure6/Fig6D/
- Figure6/.DS_Store
- __MACOSX/Figure6/._.DS_Store
- Figure6/Fig6E/
- Figure6/Fig6B/
- Figure6/Fig6A/
- Figure6/Fig6C/Fig6C.xlsx
- __MACOSX/Figure6/Fig6C/._Fig6C.xlsx
- Figure6/Fig6D/Fig6D.xlsx
- __MACOSX/Figure6/Fig6D/._Fig6D.xlsx
- Figure6/Fig6E/Fig6E.xlsx
- __MACOSX/Figure6/Fig6E/._Fig6E.xlsx
- Figure6/Fig6B/Fig6B.xlsx
- __MACOSX/Figure6/Fig6B/._Fig6B.xlsx
- Figure6/Fig6A/Fig6A README.docx
- __MACOSX/Figure6/Fig6A/._Fig6A README.docx
- Figure6/Fig6A/Fig6A_CD64+MHCII-_Rep1.CTL
- __MACOSX/Figure6/Fig6A/._Fig6A_CD64+MHCII-_Rep1.CTL
- Figure6/Fig6A/Fig6A_CD64+MHCII-_Rep3.CTL
- __MACOSX/Figure6/Fig6A/._Fig6A_CD64+MHCII-_Rep3.CTL
- Figure6/Fig6A/Fig6A_CD64+MHCII-_Rep2.CTL
- __MACOSX/Figure6/Fig6A/._Fig6A_CD64+MHCII-_Rep2.CTL
- Figure6/Fig6A/Fig6A_CD64+MHCII-_Rep5.CTL
- __MACOSX/Figure6/Fig6A/._Fig6A_CD64+MHCII-_Rep5.CTL
- Figure6/Fig6A/Fig6A_CD64+MHCII-_Rep4.CTL
- __MACOSX/Figure6/Fig6A/._Fig6A_CD64+MHCII-_Rep4.CTL
- Figure6/Fig6A/Fig6A_CD64+MHCII+_Rep5.CTL
- __MACOSX/Figure6/Fig6A/._Fig6A_CD64+MHCII+_Rep5.CTL
- Figure6/Fig6A/Fig6A_CD64+MHCII+_Rep4.CTL
- __MACOSX/Figure6/Fig6A/._Fig6A_CD64+MHCII+_Rep4.CTL
- Figure6/Fig6A/Fig6A_CD64+MHCII+_Rep1.CTL
- __MACOSX/Figure6/Fig6A/._Fig6A_CD64+MHCII+_Rep1.CTL
- Figure6/Fig6A/Fig6A_CD64+MHCII+_Rep3.CTL
- __MACOSX/Figure6/Fig6A/._Fig6A_CD64+MHCII+_Rep3.CTL
- Figure6/Fig6A/Fig6A_CD64+MHCII+_Rep2.CTL
- __MACOSX/Figure6/Fig6A/._Fig6A_CD64+MHCII+_Rep2.CTL
