# Supplementary material for: Crosstalk between CD64+MHCII+ macrophages and CD4+ T cells drives joint pathology during chikungunya
Source: EMBO Mol Med. 2024 Feb 8;16(3):11. doi: 10.1038/s44321-024-00028-y (PMC10940729; doi:10.1038/s44321-024-00028-y)
Supplement: Supplementary file 8 — Source Data Fig. 6 [file 44321_2024_28_MOESM8_ESM.zip › Figure6/Fig6C/Fig6C.xlsx]

## Sheet: Fig6C
Days	Control																Clodronate treated
0	0	0	0	0	0	0	0	0	0	0	0	0	0	0	0		0	0	0	0	0	0	0	0	0	0	0	0	0	0	0
1	0.1	0.71	0.03	0.09	0.14	0.12	0.18	0.14	0.1	0.13	0.28	0.17	0.17	0.52	0.25		0.09	0.14	0.09	0.09	0.22	0.09	0.05	0.15	0.29	0.15	0.22	0.23	0.06	0.1	0.4
2	0.88	1.61	1.1	1.15	1.34	1.53	1.55	1.14	1.27	1.26	1.02	0.66	1.26	1.79	1.7		1.4	1.33	1.27	1.04	1.08	1.55	0.98	1.41	1.46	0.34	1.19	1.31	1.31	1.44	1.86
3	1.12	1.3	1.04	1.86	1.93	1.53	1.41	1.27	1.39	1.71	0.98	0.44	1.69	2.19	1.89		2.37	1.32	1.86	1.4	0.96	1.82	1.47	1.98	1.53	0.46	1.48	1.51	1.2	1.83	2.11
4	1.29	1.21	1.33	2.28	2.22	1.28	1.09	1.26	1.37	1.25	0.84	0.44	1.13	2.1	1.8		2.92	1.45	1.8	1.64	0.72	2.31	1.39	2.05	1.14	0.26	0.84	1.66	1.14	1.39	1.76
5	1.06	0.84	1.41	2.36	2.37	1.59	1.09	1.57	2.12	2.21	1.36	0.58	1.96	2.74	2.35		2.67	1.71	2.22	1.65	0.84	2.49	1.53	2.27	1.73	0.61	1.12	1.69	1.87	2.29	2.5
6	1.5	2.22	2.66	3.23	3.28	3.24	2.19	2.55	2.27	2.14	1.63	0.65	2.45	3.16	2.83		2.99	1.52	1.7	2.5	0.52	2.87	2.43	1.53	1.25	0.33	0.95	1.47	0.7	1.19	1.63
7	1.76	2.69	2.06	3.06	3.44	3.06	2.1	2.32	2.27	1.99	1.44	1.13	2.55	2.67	2.51		2.67	1.09	1.07	2.58	0.26	3.2	2.75	1.1	1.07	0.65	0.58	0.99	0.6	0.49	0.97
8	1.89	2.04	1.84	2.81	3.36	2.81	2.22	1.96	1.82	1.59	1.19	0.74	1.92	1.9	2.06		1.91	0.65	0.58	1.19	0.32	2.01	1.19	0.75	0.95	0.53	0.47	0.7	0.35	0.18	0.93
9	1.67	1.41	1.02	2.57	2.94	2.19	1.86	1.75	1.57	1.34	0.97	0.46	1.6	1.63	1.6		1.32	0.46	0.54	0.46	0.18	1.87	0.95	0.5	0.56	0.22	0.1	0.79	0.14	0.02	0.47
10	1.36	0.98	0.97	2.13	2.54	1.7	1.58	1.36	1.2	1.06	0.81	0.29	1.36	1.38	1.25		0.86	0.17	0.29	0.19	0.07	1.23	0.58	0.27	0.26	0.05	0.1	0.15	0.05	0.06	0.11

## Sheet: README
Relative fold increase in footpad swelling in both control and clodronate liposome-treated animals
