# Supplementary material for: Crosstalk between CD64+MHCII+ macrophages and CD4+ T cells drives joint pathology during chikungunya
Source: EMBO Mol Med. 2024 Feb 8;16(3):11. doi: 10.1038/s44321-024-00028-y (PMC10940729; doi:10.1038/s44321-024-00028-y)
Supplement: Supplementary file 8 — Source Data Fig. 6 [file 44321_2024_28_MOESM8_ESM.zip › Figure6/Fig6D/Fig6D.xlsx]

## Sheet: Fig6D
CD4+ T		CD11b+Ly6C+		CD64+MHCII-		CD64+MHCII+
Control	Clodronate	Control	Clodronate	Control	Clodronate	Control	Clodronate
136413	50835	962792	166131	572031	79726	264379	47316
85814	58412	990705	472589	672111	290598	161664	113128
68425	34581	401161	253860	193240	136087	143666	47982
98229	28006	799395	221475	512162	122153	149833	51623
97050	21250	875848	119903	535237	63483	167296	22424
103574	38160	936038	170507	545599	68972	206283	29007
74066	14712	791558	169444	506155	97881	177703	26464
65493	55572	593316	405131	385822	276532	97306	67575
82626	30225	941480	190547	607696	123533	226277	23485
46847	71582	630194	466077	450418	310405	84126	64067
49734	38608	578917	250995	393067	153522	71424	22924
	47699		312550		187498		47889
	84746		465243		279673		90971
	33735		267119		173714		33150

## Sheet: README
Immunophenotyping of joint-footpad in CHIKV-infected control and clodronate liposome-treated animals
