# Supplementary material for: Crosstalk between CD64+MHCII+ macrophages and CD4+ T cells drives joint pathology during chikungunya
Source: EMBO Mol Med. 2024 Feb 8;16(3):11. doi: 10.1038/s44321-024-00028-y (PMC10940729; doi:10.1038/s44321-024-00028-y)
Supplement: Supplementary file 8 — Source Data Fig. 6 [file 44321_2024_28_MOESM8_ESM.zip › Figure6/Fig6E/Fig6E.xlsx]

## Sheet: Fig6E
Control	Clodronate
259.12	199.38
288.24	206.88
308.6	200.78
199.83	211.46
176.82	150.03
165.46	131.83
177.24	141.79
137.82	131.05
150.78	100.48
112.24	112.73
158.49	146.38
201.33	181.91
158.18	181.07
195.94	167.43

## Sheet: README
Quantification of IP-10 in the joint-footpad of CHIKV-infected control and clodronate-liposome-treated animals
