# Supplementary material for: Crosstalk between CD64+MHCII+ macrophages and CD4+ T cells drives joint pathology during chikungunya
Source: EMBO Mol Med. 2024 Feb 8;16(3):11. doi: 10.1038/s44321-024-00028-y (PMC10940729; doi:10.1038/s44321-024-00028-y)
Supplement: Supplementary file 8 — Source Data Fig. 6 [file 44321_2024_28_MOESM8_ESM.zip › Figure6/Fig6B/Fig6B.xlsx]

## Sheet: Fig6B
CD64+MHCII+	CD64+MHCII-
2304	288
688	688
3096	0
688	688
920	736
2424	202
2256	528
4185	495
1565.5	404
2250	175

## Sheet: README
Paired line graph showing the numbers of IFNγ-producing CHIKV-specific CD4+ T cells
