# Supplementary material for: Crosstalk between CD64+MHCII+ macrophages and CD4+ T cells drives joint pathology during chikungunya
Source: EMBO Mol Med. 2024 Feb 8;16(3):11. doi: 10.1038/s44321-024-00028-y (PMC10940729; doi:10.1038/s44321-024-00028-y)
Supplement: Supplementary file 10 — EV and Appendix Figure Source Data [file 44321_2024_28_MOESM10_ESM.zip]

Archive with 3 entries (3 files):
- EMM-18414_AppendixFigureS1_SourceData.zip
- __MACOSX/._EMM-18414_AppendixFigureS1_SourceData.zip
- EMM-18414_EV_Figure_SourceData.zip
